# Supplementary material for: The Impact of Shared Information Presentation Time on Users’ Privacy-Regulation Behavior in the Context of Vertical Privacy: A Moderated Mediation Model
Source: Behav Sci (Basel). 2023 Aug 25;13(9):706. doi: 10.3390/bs13090706 (PMC10525935; doi:10.3390/bs13090706)
Supplement: Supplementary file 1 [file behavsci-13-00706-s001.zip]

Archive with 1 entries (1 files):
- behavsci-2479798-supplementary.pdf
